# Supplementary material for: Diagnostic Accuracy of Various Immunochromatographic Tests for NS1 Antigen and IgM Antibodies Detection in Acute Dengue Virus Infection
Source: Int J Environ Res Public Health. 2022 Jul 19;19(14):8756. doi: 10.3390/ijerph19148756 (PMC9324781; doi:10.3390/ijerph19148756)
Supplement: Supplementary file 1 [file ijerph-19-08756-s001.zip]

Archive with 1 entries (1 files):
- ijerph-1761799-supplementary.pdf
